# Supplementary material for: Why Are There so Many Plant Species That Transiently Flush Young Leaves Red in the Tropics?
Source: Front Plant Sci. 2020 Feb 18;11:83. doi: 10.3389/fpls.2020.00083 (PMC7041174; doi:10.3389/fpls.2020.00083)
Supplement: Supplementary Table 1 — Name list of plant species used in analysis of photosynthesis physiology and defense chemical content. [file Table_1.xls]

## Sheet: Sheet1
	* Pasted with purple backgroud color means it was not used in phylogenetic analysis
No.	Family	eflora name	eflora name	"1"and "2" represents green and red coloration respectively
1	Acanthaceae	Justicia adhatoda L.	Justicia adhatoda L.	1
2	Achariaceae	Hydnocarpus annamensis (Gagnep.) Lescot & Sleumer	Hydnocarpus annamensis (Gagnep.) Lescot & Sleumer	1
3	Achariaceae	Hydnocarpus hainanensis (Merr.) Sleumer	Hydnocarpus hainanensis (Merr.) Sleumer	1
4	Achariaceae	Hydnocarpus kurzii (King) Warb.	Hydnocarpus kurzii (King) Warb.	1
5	Adoxaceae	Sambucus javanica Blume	Sambucus javanica Blume	1
6	Annonaceae	Desmos chinensis Lour.	Desmos chinensis Lour.	1
7	Annonaceae	Goniothalamus chinensis Merr. & Chun	Goniothalamus chinensis Merr. & Chun	1
8	Apocynaceae	Allamanda cathartica L.	Allamanda cathartica L.	1
9	Apocynaceae	Cryptolepis dubia (Burm.f.) M.R.Almeida	Cryptolepis dubia (Burm.f.) M.R.Almeida	1
10	Apocynaceae	Dregea volubilis (L. f.) Benth. ex Hook. f.	Dregea volubilis (L. f.) Benth. ex Hook. f.	1
11	Apocynaceae	Epigynum auritum (C.K.Schneid.) Tsiang & P.T.Li	Epigynum auritum (C.K.Schneid.) Tsiang & P.T.Li	1
12	Apocynaceae	Kopsia arborea Blume	Kopsia arborea Blume	1
13	Apocynaceae	Plumeria rubra L.	Plumeria rubra L.	1
14	Apocynaceae	Strophanthus gratus (Wall. & Hook.) Baill.	Strophanthus gratus (Wall. & Hook.) Baill.	1
15	Araceae	Epipremnum aureum (Linden & André) G.S.Bunting	Epipremnum aureum (Linden & André) G.S.Bunting	1
16	Araceae	Rhaphidophora hongkongensis Schott	Rhaphidophora hongkongensis Schott	1
17	Araliaceae	Schefflera actinopylla (Endl.) Harms	Schefflera actinopylla (Endl.) Harms	1
18	Bignoniaceae	Mansoa alliacea (Lam.) A.H.Gentry	Mansoa alliacea (Lam.) A.H.Gentry	1
19	Bignoniaceae	Spathodea campanulata P.Beauv.	Spathodea campanulata P.Beauv.	1
20	Cannabaceae	Trema tomentosa (Roxb.) H. Hara	Trema tomentosa (Roxb.) H. Hara	1
21	Capparaceae	Stixis suaveolens (Roxburgh) Pierre	Stixis suaveolens (Roxburgh) Pierre	1	Not used in phylogenetic analysis
22	Caprifoliaceae	Lonicera japonica var. chinensis (P. Watson) Baker	Lonicera japonica var. chinensis (P. Watson) Baker	1
23	Cardiopteridaceae	Gonocaryum lobbianum (Miers) Kurz	Gonocaryum lobbianum (Miers) Kurz	1
24	Clusiaceae	Calophyllum inophyllum L.	Calophyllum inophyllum L.	1
25	Clusiaceae	Garcinia hanburyi Hook. f.	Garcinia hanburyi Hook. f.	1
26	Compositae	Vernonia aspera (Buch.-Ham.) H.Rob.	Vernonia aspera (Buch.-Ham.) H.Rob.	1
27	Daphniphyllaceae	Daphniphyllum pentandrum Hayata	Daphniphyllum pentandrum Hayata	1
28	Dilleniaceae	Dillenia indica L.	Dillenia indica L.	1
29	Euphorbiaceae	Baccaurea ramiflora Loureiro	Baccaurea ramiflora Loureiro	1
30	Euphorbiaceae	Cleidiocarpon cavaleriei (H.Lév.) Airy Shaw	Cleidiocarpon cavaleriei (H.Lév.) Airy Shaw	1
31	Euphorbiaceae	Croton cascarilloides Raeusch.	Croton cascarilloides Raeusch.	1
32	Euphorbiaceae	Excoecaria cochinchinensis Lour.	Excoecaria cochinchinensis Lour.	1
33	Euphorbiaceae	Jatropha podagrica Hook.	Jatropha podagrica Hook.	1
34	Euphorbiaceae	Manihot esculenta Crantz	Manihot esculenta Crantz	1
35	Euphorbiaceae	Plukenetia volubilis L.	Plukenetia volubilis L.	1
36	Lamiaceae	Clerodendrum thomsoniae Balf.f.	Clerodendrum thomsoniae Balf.f.	1
37	Lauraceae	Cinnamomum chartophyllum H. W. Li	Cinnamomum chartophyllum H. W. Li	1
38	Lauraceae	Cinnamomum pauciflorum Nees	Cinnamomum pauciflorum Nees	1
39	Leguminosae	Archidendron clypearia (Jack) I.C.Nielsen	Archidendron clypearia (Jack) I.C.Nielsen	1
40	Leguminosae	Bauhinia purpurea L.	Bauhinia purpurea L.	1
41	Leguminosae	Castanospermum australe A. Cunn. & C.Fraser	Castanospermum australe A. Cunn. & C.Fraser	1
42	Leguminosae	Erythrophleum fordii Oliv.	Erythrophleum fordii Oliv.	1
43	Leguminosae	Millettia pubinervis Kurz	Millettia pubinervis Kurz	1
44	Leguminosae	Pterocarpus dalbergioides Roxb.	Pterocarpus dalbergioides Roxb.	1
45	Leguminosae	Millettia leptobotrya Dunn	Millettia leptobotrya Dunn	1
46	Loganiaceae	Strychnos nux-vomica L.	Strychnos nux-vomica L.	1
47	Malvaceae	Bombax ceiba L.	Bombax ceiba L.	1
48	Malvaceae	Heritiera littoralis Aiton	Heritiera littoralis Aiton	1
49	Melastomataceae	Tibouchina aspera Aubl.	Tibouchina aspera Aubl.	1
50	Moraceae	Artocarpus sp.	Artocarpus sp.	1
51	Moraceae	Artocarpus heterophyllus Lam.	Artocarpus heterophyllus Lam.	1
52	Moraceae	Ficus crassifolia	Ficus crassifolia	1
53	Moraceae	Ficus hispida L.f.	Ficus hispida L.f.	1
54	Moraceae	Ficus microcarpa L.f.	Ficus microcarpa L.f.	1
55	Moraceae	Ficus thonningii Blume	Ficus thonningii Blume	1
56	Moraceae	Ficus tinctoria G.Forst.	Ficus tinctoria G.Forst.	1
57	Moraceae	Morus alba L.	Morus alba L.	1
58	Moraceae	Streblus asper Lour.	Streblus asper Lour.	1
59	Myrtaceae	Syzygium tetragonum (Wight) Wall. ex Walp.	Syzygium tetragonum (Wight) Wall. ex Walp.	1
60	Oleaceae	Osmanthus yunnanensis (Franch.) P. S. Green	Osmanthus yunnanensis (Franch.) P. S. Green	1
61	Phyllanthaceae	Bischofia javanica Blume	Bischofia javanica Blume	1
62	Piperaceae	Piper aduncum L.	Piper aduncum L.	1
63	piperaceae	Piper longum L.	Piper longum L.	1
64	piperaceae	Piper nigrum L.	Piper nigrum L.	1
65	Podocarpaceae	Nageia nagi (Thunb.) Kuntze	Nageia nagi (Thunb.) Kuntze	1
66	Polygonaceae	Coccoloba uvifera (L.) L.	Coccoloba uvifera (L.) L.	1
67	Primulaceae	Ardisia japonica (Thunb.) Blume	Ardisia japonica (Thunb.) Blume	1
68	Proteaceae	Macadamia ternifolia F. Muell.	Macadamia ternifolia F. Muell.	1
69	Rubiaceae	Benkara sinensis (Lour.) Ridsdale	Benkara sinensis (Lour.) Ridsdale	1
70	Rubiaceae	Cinchona officinalis L.	Cinchona officinalis L.	1
71	Rubiaceae	Coffea liberica Hiern	Coffea liberica Hiern	1
72	Rubiaceae	Gardenia gjellerupii Valeton	Gardenia gjellerupii Valeton	1
73	Rubiaceae	Gardenia jasminoides J.Ellis	Gardenia jasminoides J.Ellis	1
74	Rubiaceae	Leptodermis parkeri Dunn	Leptodermis parkeri Dunn	1
75	Rubiaceae	Oxyceros horridus Lour.	Oxyceros horridus Lour.	1
76	Rutaceae	Citrus maxima (Burm.) Merr.	Citrus maxima (Burm.) Merr.	1
77	Sapindaceae	Dimocarpus longan Lour.	Dimocarpus longan Lour.	1
78	Sapotaceae	Pouteria campechiana (Kunth) Baehni	Pouteria campechiana (Kunth) Baehni	1
79	Scrophulariaceae	Buddleja macrostachya Benth.	Buddleja macrostachya Benth.	1
80	Solanaceae	Solandra guttata D. Don	Solandra guttata D. Don	1
81	Solanaceae	Solanum erianthum D. Don	Solanum erianthum D. Don	1
82	Theaceae	Camellia sinensis var. assamica (J.W.Mast.) Kitam.	Camellia sinensis var. assamica (J.W.Mast.) Kitam.	1
83	Theaceae	Camellia sinensis (L.) Kuntze	Camellia sinensis (L.) Kuntze	1
84	Urticaceae	Debregeasia orientalis C. J. Chen	Debregeasia orientalis C. J. Chen	1
85	Verbenaceae	Petrea volubilis L.	Petrea volubilis L.	1
86	Zingiberaceae	Amomum villosum Lour.	Amomum villosum Lour.	1
87	Altingiaceae	Altingia chinensis (Champ.) Oli. ex Hance	Altingia chinensis (Champ.) Oli. ex Hance	2
88	Anacardiaceae	Mangifera indica L.	Mangifera indica L.	2
89	Anacardiaceae	Terminthia paniculata (Wall. ex G. Don) C. Y. Wu et T. L. Ming	Terminthia paniculata (Wall. ex G. Don) C. Y. Wu et T. L. Ming	2
90	Annonaceae	Alphonsea boniana Finet & Gagnep.	Alphonsea boniana Finet & Gagnep.	2
91	Annonaceae	Fissistigma polyanthoides (A.DC.) Merr.	Fissistigma polyanthoides (A.DC.) Merr.	2
92	Annonaceae	Orophea laui Leonardía & P.J.A. Kessler	Orophea laui Leonardía & P.J.A. Kessler	2
93	Apocynaceae	Alstonia rostrata C. E. C. Fisch.	Alstonia rostrata C. E. C. Fisch.	2
94	Apocynaceae	Alstonia scholaris (L.) R. Br.	Alstonia scholaris (L.) R. Br.	2
95	Apocynaceae	Strophanthus divaricatus (Lour.) Hook. & Arn.	Strophanthus divaricatus (Lour.) Hook. & Arn.	2
96	Araceae	Philodendron sodiroi N.E.Br.	Philodendron sodiroi N.E.Br.	2
97	Bignoniaceae	Kigelia africana (Lam.) Benth.	Kigelia africana (Lam.) Benth.	2
98	Bignoniaceae	Tabebuia rosea (Bertol.) Bertero ex A.DC.	Tabebuia rosea (Bertol.) Bertero ex A.DC.	2
99	Bignoniaceae	Mayodendron igneum (Kurz) Kurz	Mayodendron igneum (Kurz) Kurz	2
100	Calophyllaceae	Mesua ferrea L.	Mesua ferrea L.	2
101	Celastraceae	Maytenus hookeri Loes.	Maytenus hookeri Loes.	2
102	Clusiaceae	Garcinia xipshuanbannaensis Y.H.Li	Garcinia xipshuanbannaensis Y.H.Li	2
103	Clusiaceae	Garcinia xanthochymus Hook.f. ex T.Anderson	Garcinia xanthochymus Hook.f. ex T.Anderson	2
104	Clusiaceae	Pentadesma butyracea Sabine	Pentadesma butyracea Sabine	2
105	Combretaceae	Combretum latifolium Blume	Combretum latifolium Blume	2
106	Combretaceae	Quisqualis sp.	Quisqualis sp.	2
107	Combretaceae	Quisqualis indica (L.) DeFilipps	Quisqualis indica (L.) DeFilipps	2
108	Connaraceae	Connarus yunnanensis Schellenb.	Connarus yunnanensis Schellenb.	2
109	Cornaceae	Nyssa sinensis Oliv.	Nyssa sinensis Oliv.	2	Not used in phylogenetic analysis
110	Dilleniaceae	Dillenia suffruticosa (Griff.) Martelli	Dillenia suffruticosa (Griff.) Martelli	2
111	Dioscoreaceae	Dioscorea linearicordata Prain & Burkill	Dioscorea linearicordata Prain & Burkill	2
112	Dipterocarpaceae	Dipterocarpus retusus Blume	Dipterocarpus retusus Blume	2
113	Dipterocarpaceae	Dipterocarpus turbinatus C.F.Gaertn	Dipterocarpus turbinatus C.F.Gaertn	2
114	Dipterocarpaceae	Vatica xishuangbannaensis S.L. Mo	Vatica xishuangbannaensis S.L. Mo	2
115	Dipterocarpaceae	Vatica guangxiensis X. L. Mo	Vatica guangxiensis X. L. Mo	2
116	Elaeocarpaceae	Elaeocarpus serratus L	Elaeocarpus serratus L	2
117	Euphorbiaceae	Balakata baccata (Roxb.) Esser	Balakata baccata (Roxb.) Esser	2	Not used in phylogenetic analysis
118	Euphorbiaceae	Cleistanthus sumatranus (Miq.) Müll.Arg.	Cleistanthus sumatranus (Miq.) Müll.Arg.	2
119	Euphorbiaceae	Jatropha curcas L.	Jatropha curcas L.	2
120	Euphorbiaceae	Jatropha gossypiifolia var. elegans (Pohl) Müll.Arg.	Jatropha gossypiifolia var. elegans (Pohl) Müll.Arg.	2
121	Euphorbiaceae	Macaranga indica Wight	Macaranga indica Wight	2
122	Euphorbiaceae	Mallotus philippensis (Lam.) Müll.Arg.	Mallotus philippensis (Lam.) Müll.Arg.	2
123	Euphorbiaceae	Ostodes paniculata var. katharinae (Pax) Chakrab. & N.P.Balakr.	Ostodes paniculata var. katharinae (Pax) Chakrab. & N.P.Balakr.	2
124	Euphorbiaceae	Ostodes paniculata Blume	Ostodes paniculata Blume	2
125	Euphorbiaceae	Sapium baccata (Roxb.) Esser	Sapium baccata (Roxb.) Esser	2
126	Fagaceae	Castanopsis hystrix Hook. f. & Thomson ex A. DC.	Castanopsis hystrix Hook. f. & Thomson ex A. DC.	2
127	Fagaceae	Quercus Sp.	Quercus Sp.	2
128	Fagaceae	Quercus× leana Nutt.	Quercus× leana Nutt.	2
129	Fagaceae	Lithocarpus microspermus A. Camus	vestitus (Hickel & A.Camus) A.Camus	2	Not used in phylogenetic analysis
130	Gnetaceae	Gnetum parvifolium (Warb.) W.C.Cheng	Gnetum parvifolium (Warb.) W.C.Cheng	2
131	Icacinaceae	Pittosporopsis kerrii Craib	Pittosporopsis kerrii Craib	2
132	Juglandaceae	Pterocarya tonkinesis (Franch.) Dode	Pterocarya tonkinesis (Franch.) Dode	2
133	Lamiaceae	Perilla frutescens var. hirtella (Nakai) Makino	Perilla frutescens var. hirtella (Nakai) Makino	2
134	Lamiaceae	Tectona grandis L. f.	Tectona grandis L. f.	2
135	Lauraceae	Beilschmiedia yunnanensis Hu	Beilschmiedia yunnanensis Hu	2
136	Lauraceae	Cinnamomum pedunculatum Sieb	Cinnamomum pedunculatum Sieb	2
137	Lauraceae	Cinnamomum tenuipile Kosterm.	Cinnamomum tenuipile Kosterm.	2
138	Lauraceae	Cryptocarya chinensis (Hance) Hemsl.	Cryptocarya chinensis (Hance) Hemsl.	2
139	Lauraceae	Cryptocarya depauperata H.W.Li	Cryptocarya depauperata H.W.Li	2
140	Lauraceae	Litsea liyuyingii H. Liu	Litsea liyuyingii H. Liu	2
141	Lauraceae	Litsea szemaois (H. Liu) J. Li & H. W. Li	Litsea szemaois (H. Liu) J. Li & H. W. Li	2
142	Lauraceae	Persea americana Mill.	Persea americana Mill.	2
143	Lecythidaceae	Gustavia gracillima Miers	Gustavia gracillima Miers	2
144	Leguminosae	Bauhinia acuminata L.	Bauhinia acuminata L.	2
145	Leguminosae	Bauhinia championii (Benth.) Benth.	Bauhinia championii (Benth.) Benth.	2
146	Leguminosae	Callerya dielsiana (Harms) P. K. Loc ex Z. Wei & Pedley	Callerya dielsiana (Harms) P. K. Loc ex Z. Wei & Pedley	2
147	Leguminosae	Calliandra haematocephala Hassk.	Calliandra haematocephala Hassk.	2
148	Leguminosae	Derris harrowiana (Diels) Z. Wei	Derris harrowiana (Diels) Z. Wei	2
149	Leguminosae	Flemingia macrophylla (Willd.) Merr.	Flemingia macrophylla (Willd.) Merr.	2
150	Leguminosae	Millettia dielsiana Harms	Millettia dielsiana Harms	2
151	Leguminosae	Millettia entadoides Z. Wei	Millettia entadoides Z. Wei	2
152	Leguminosae	Millettia leptobotrya Dunn	Millettia leptobotrya Dunn	2
153	Leguminosae	Millettia pachycarpa Benth.	Millettia pachycarpa Benth.	2
154	Leguminosae	Pithecellobium jiringa (Jack) Merr.	Pithecellobium jiringa (Jack) Merr.	2
155	Leguminosae	Pterocarpus macrocarpus Kurz	Pterocarpus macrocarpus Kurz	2
156	Leguminosae	Saraca indica L.	Saraca indica L.	2
157	Leguminosae	Saraca dives Pierre	Saraca dives Pierre	2
158	Leguminosae	Saraca griffithiana Prain	Saraca griffithiana Prain	2
159	Leguminosae	Senna spectabilis (DC.) H. S. Irwin & Barneby	Senna spectabilis (DC.) H. S. Irwin & Barneby	2
160	Leguminosae	Callerya congestiflora (T. C. Chen) Z. Wei & Pedley	Callerya congestiflora (T. C. Chen) Z. Wei & Pedley	2
161	Loranthaceae	Taxillus sutchuenensis (Lecomte) Danser	Taxillus sutchuenensis (Lecomte) Danser	2
162	Lythraceae	Duabanga grandiflora (DC.) Walp.	Duabanga grandiflora (DC.) Walp.	2
163	Lythraceae	Lagerstroemia floribunda Jack	Lagerstroemia floribunda Jack	2
164	Lythraceae	Lagerstroemia speciosa (L.) Pers.	Lagerstroemia speciosa (L.) Pers.	2
165	Lythraceae	Lagerstroemia siamica Gagnep.	Lagerstroemia siamica Gagnep.	2	Not used in phylogenetic analysis
166	Magnoliaceae	Manglietia ventii (N.V.Tiep) V.S.Kumar	Manglietia ventii (N.V.Tiep) V.S.Kumar	2
167	Magnoliaceae	Parakmeria yunnanensis (Hu) Noot.	Parakmeria yunnanensis (Hu) Noot.	2	Not used in phylogenetic analysis
168	Malpighiaceae	Hiptage benghalensis (L.) Kurz	Hiptage benghalensis (L.) Kurz	2
169	Malpighiaceae	Hiptage candicans Hook. f.	Hiptage candicans Hook. f.	2
170	Malvaceae	Grewia nervosa (Lour.) Panigrahi	Grewia nervosa (Lour.) Panigrahi	2
171	Malvaceae	Theobroma cacao L.	Theobroma cacao L.	2
172	Meliaceae	Chukrasia tabularis A.Juss.	Chukrasia tabularis A.Juss.	2
173	Meliaceae	Melia azedarach L.	Melia azedarach L.	2
174	Meliaceae	Toona ciliata M.Roem.	Toona ciliata M.Roem.	2
175	Moraceae	Ficus binnendijkii Miq.	Ficus binnendijkii Miq.	2
176	Moraceae	Ficus auriculata Lour.	Ficus auriculata Lour.	2
177	Moraceae	Ficus callosa Willd.	Ficus callosa Willd.	2
178	Moraceae	Ficus concinna (Miq.) Miq.	Ficus concinna (Miq.) Miq.	2
179	Moraceae	Ficus curtipes Corner	Ficus curtipes Corner	2
180	Moraceae	Ficus hookeriana Corner	Ficus hookeriana Corner	2
181	Moraceae	Ficus langkokensis Drake	Ficus langkokensis Drake	2
182	Moraceae	Ficus maclellandii King	Ficus maclellandii King	2
183	Moraceae	Ficus religiosa L.	Ficus religiosa L.	2
184	Moraceae	Ficus vasculosa Wall. ex Miq.	Ficus vasculosa Wall. ex Miq.	2
185	Moraceae	Ficus virens Aiton	Ficus virens Aiton	2
186	Myristicaceae	Endocomia macrocoma subsp. prainii (King) W.J.de Wilde	Endocomia macrocoma subsp. prainii (King) W.J.de Wilde	2
187	Myrtaceae	Callistemon citrinus (Curtis) Skeels	Callistemon citrinus (Curtis) Skeels	2
188	Myrtaceae	Eugenia uniflora L.	Eugenia uniflora L.	2
189	Myrtaceae	Syzygium hancei Merr. & L.M.Perry	Syzygium hancei Merr. & L.M.Perry	2
190	Myrtaceae	Syzygium cumini (L.) Skeels	Syzygium cumini (L.) Skeels	2
191	Myrtaceae	Syzygium formosanum (Hayata) Mori	Syzygium formosanum (Hayata) Mori	2
192	Myrtaceae	Syzygium rehderianum Merr. & L.M.Perry	Syzygium rehderianum Merr. & L.M.Perry	2
193	Phyllanthaceae	Bischofia polycarpa (H.Lév.) Airy Shaw	Bischofia polycarpa (H.Lév.) Airy Shaw	2
194	Phyllanthaceae	Glochidion zeylanicum var. tomentosum (Dalzell) Trimen	Glochidion zeylanicum var. tomentosum (Dalzell) Trimen	2
195	Primulaceae	Ardisia solanacea (Poir.) Roxb.	Ardisia solanacea (Poir.) Roxb.	2
196	Rosaceae	Photinia × fraseri Dress	Photinia × fraseri Dress	2
197	Rosaceae	Photinia bodinieri H.L‚v.	Photinia bodinieri H.L‚v.	2
198	Rosaceae	Photinia glomerata Rehder & E.H.Wilson	Photinia glomerata Rehder & E.H.Wilson	2
199	Rosaceae	Pyrus pashia Buch.-Ham. ex D. Don	Pyrus pashia Buch.-Ham. ex D. Don	2
200	Rosaceae	Rosa chinensis Jacq.	Rosa chinensis Jacq.	2
201	Rubiaceae	Coffea arabica L.	Coffea arabica L.	2
202	Rubiaceae	Ixora chinensis Lam.	Ixora chinensis Lam.	2
203	Salicaceae	Flacourtia rukam Zoll. & Moritzi	Flacourtia rukam Zoll. & Moritzi	2
204	Salicaceae	Idesia polycarpa Maxim.	Idesia polycarpa Maxim.	2
205	Salicaceae	Salix cavaleriei H. Lév.	Salix cavaleriei H. Lév.	2
206	Sapindaceae	Allophylus cobbe (L.) Raeusch.	Allophylus cobbe (L.) Raeusch.	2
207	Sapindaceae	Litchi chinensis Sonn.	Litchi chinensis Sonn.	2
208	Sapotaceae	Synsepalum dulcificum (Schumach. & Thonn.) Daniell	Synsepalum dulcificum (Schumach. & Thonn.) Daniell	2
209	Schisandraceae	Schisandra plena A.C.Sm	Schisandra plena A.C.Sm	2
210	Theaceae	Schima wallichii Choisy	Schima wallichii Choisy	2
